# Supplementary material for: Genetic Diversity, Pathogenicity and Pseudorecombination of Cucurbit-Infecting Begomoviruses in Malaysia
Source: Plants (Basel). 2021 Nov 6;10(11):2396. doi: 10.3390/plants10112396 (PMC8624487; doi:10.3390/plants10112396)
Supplement: Supplementary file 1 [file plants-10-02396-s001.zip]

Archive with 4 entries (4 files):
- MS-plants (3) Figure S1.pdf
- MS-plants (3) Table S1.pdf
- MS-plants (3) Table S2.pdf
- MS-plants (3) Table S3.pdf
